# Supplementary material for: Citrus Flavanone Effects on the Nrf2-Keap1/GSK3/NF-κB/NLRP3 Regulation and Corticotroph-Stress Hormone Loop in the Old Pituitary
Source: Int J Mol Sci. 2024 Aug 16;25(16):8918. doi: 10.3390/ijms25168918 (PMC11354440; doi:10.3390/ijms25168918)
Supplement: Supplementary file 1 [file ijms-25-08918-s001.zip]

Archive with 2 entries (2 files):
- Table S1 List of primers.pdf
- Table S2 List of antibodies Rev.pdf
